# Supplementary material for: Determination of Serum Arginase-1 Concentrations and Serum Arginase Activity for the Non-Invasive Diagnosis of Endometriosis
Source: J Clin Med. 2024 Mar 5;13(5):1489. doi: 10.3390/jcm13051489 (PMC10933979; doi:10.3390/jcm13051489)
Supplement: Supplementary file 1 [file jcm-13-01489-s001.zip]

Archive with 1 entries (1 files):
- jcm-2829166-SI.pdf
